# Supplementary material for: Recurrent Turnover of Chromosome-Specific Satellites in Drosophila
Source: Genome Biol Evol. 2014 May 19;6(6):1279–86. doi: 10.1093/gbe/evu104 (PMC4079201; doi:10.1093/gbe/evu104)
Supplement: Supplementary Data [file supp_evu104_suppl_data.zip]

Archive with 2 entries (2 files):
- Gallach_Supplementary_information.pdf
- Gallach_Satellite_sequences.fasta
