# Supplementary material for: Recurrent Turnover of Chromosome-Specific Satellites in Drosophila
Source: Genome Biol Evol. 2014 May 19;6(6):1279–86. doi: 10.1093/gbe/evu104 (PMC4079201; doi:10.1093/gbe/evu104)
Supplement: Supplementary Data [file supp_evu104_suppl_data.zip › Gallach_Satellite_sequences.fasta]

>dmel. Satellite 358
ATTTTTTGCCATTTTTATTTTGTTTATTTCGGTAAAAAAGAATCTGTATTTTCTCAATAGCATTA
AAAATAACTGTCCAAGAGCGAAATGCCATACCTCGTTGAATTCGTAACAAAATTCCCCATCGACC
TGCATTCAGAAATGGAAATTCAAATTTTTTGCCATTTTTCGCAAATTTTAATGATGGTACCCCTT
ATCAAAAATGCGAAAATGTGTTAAAATTTTTGTTTTTCATAATAATAAAAATAGTGATACGGATA
TTTAGCTATGTTTATTGGTAGTACAAAACAGTCTTCATTTACGCTTTTATATCTTTTTTGGCCAG
GTTATGGAGAAAACCCCGTTTTTAAATATCCG
>dmel. Satellite 359
TTTTTGACAAAACCCGTTTTTCCAAAATTCGGTCATAAAAAATCCGTTTTTTCGGCACAACTTTT
AAAATAATTGCCTGAATATGGAATGTCATACCGCGTTGAGCTCGCATTAAAATTCCCAATCCAAC
TGTATCCCCGAATTGGAATTCTATTTTTTATCCATTTTTTGAAAATTTTCATGATGTTACCCCTT
ACAAAAAATGCGAAAATTGACCCGAAAAATTAATTTCCCTAAATCCTTCCAAAAGTGATAGGGAT
CGTTAGCACTGCTAAATAGCTGCTCAAAGCAGTTATTCTTTCATCTATATGACATTTTTTTAGCG
ATGTTATGGCGAAAATACCGTTAGTAAAATCACG
>dmel. Satellite 360
AAAAAATTGAAAAATCCTAGAATTCCCAAACTTGAATGCAAATCGATTGGAATTTAAAAAACAAA
CTCAACGAGGTATGACATTCCATATTTGGGTAATTATTTCCAATGTTATGATCGAAAAACCGATT
ATTTTTTTCACAAAAAATCTGGAAACTATTCTTGGCAAAAAACTCAATTTTCAAGTTGGCTTTTT
TGGCTATAACTTGACTAAAAATGGTCACAGAGCAAAAAGAAGTACCATTTTATAATCCTTACAAC
CAATACTAACAACCCCTTTCACTTTTAAACTGATTTTCTAAAATTAATTTTTGGCCAAATTTTCG
CATTTTTTGTAAGGGGTAACATCATCAAAATTTGC
>dmel. Satellite 404
TCTTCATAAAAAAAAACAAGAGAAAATGCTAGTCGGGTTCCCCGACTATCAGATACTCGTTACTT
AGCTGAAAGTGTGAAAGATTTCAATATTCTCTGGGATATCTGTAAAAATTGGGAAAACCATTTTT
TTAAAAGTGTGGGCGTGACAGTTTTGGACAATTTTTTGGCGTTCGATACAAAATTCACAAGACTA
ATACAAACATCAAAACAATTTTTTAACGTGTCAGTTTTGTCCGATTATAGTTTTTAAGACCACGA
CGTTCATACGGACGGACACACGGTCCAGATCGACTCGGCTGTTGATCCTGATCAAAAATTATATA
ATTTATATGGTCACGTCACACACAAGGAAGCACATTTTCTAAGAATTTAGTATACCCTTTTACTC
TACTAAAAAAAAAC
>dere. Satellite 358
AATTACCAAGTCTAACCACCCCTATCACTTTTTGACGGATTTGGGAAATTCAATTTTTTTGCGAT
TTTTTAACTTTTTTTAAGGGGTAACATCAACAAAATTTGCAAAAAATGGCCAAAAAATGTAATTC
CTATTTTTGGACACAGTTTGATTGGAAATTTAAATACGAGCTCAACGAGATATGACATTCCATAT
TCAGACAATTATTTTTAAAGTTGTGGCAAAAAAACTGATTATTTTATGTCGGAAAATCGGAAAAA
CGACTTTTGGCAAATATTCGATATTTTCGATGGGAATTTTCATCATAACTTCCATAAAAATTATC
ATAAAGGTGAAAGAATAACAGTTTTGAACAGCT
>dere. Satellite 360
TTGTCAAAAATCGGATATTTTCAATCGGGGTTTTCGCCATAACTTAGCCAAAAAAGAAGGCACAG
CTAAAATGAAGACTGTTTTGTGCTGCTAATAAACCCAGCTAACTATGCCTATCACTACTTTTATG
ATTTTCGGGAAATAAAATTTTAACAATTTTTCACATTTTTTATAAGGGGTACCCCCATCAAAATT
TGCGAAAAATGGCAAAAAATTAGAATTTCCATTTTTGAATACAGGTCGATAGGAAATTTTGTTAC
GAATTCAACGGGGTATGACATTCTAGGTTTGGACAACTACTTTTATTGCTATCGCAAAAATTCTG
ATTATTTTTAACGAAAAAAAATCGAAAAAAAAATG
>dere. Satellite 951 
CGTCCGTATGAACATTGAGATCTCAGGAACTATAGATGGAAAACAGCTGAGATAAGCCATGCAGA
TTCCAGAGACATAGCCACAGCGCAAGTTTGCCACGGCCACTCCAACGCCCACAAACCGCCCAGAA
CTGCCTCGCCCACTCCAAAAATTTGTTATATTTTTTAATTTTTTTTTATATATCATCTAAATTTC
TATAGATTTGCCTAACAAGTTTTTGCACTTCCAATGTAGCGCCCACAAGCCGCGCAAGACTGTCA
CGGCCACACTTATGAAAAAATTATATATATTTTTTTAATTTTTCCCCAATTTCTACCGATGACCC
GGAAAATGTTAGTATTTCTCCTTCCGATGCCACTAGCTGAGTAACGGGTATCTGATGATCAAGAA
AGACGACTAGCTTTCTATCCTACTATAAGTAAATATAAAAAAGTAATACATAAAATATATAAAAA
ACTTGTTACAGGAATATTAAACTTGCATCAGCTATCTCGGTCATTTCATGGAGAAGTTCATATGC
GACAGGTTTCTCGAGGGTCCTATTTATCCGCATTGAACGAATTTAAAGGAAAGGAAATACATAAT
ATTATTATCGATACAAACTCGAACGGTATTTCCATTTTGTTAAAAAATGTAAGTATCATTTTTAT
TTTTTGGTAACGTGGGCTTTGCAGTTTTGGGCGGTTTGTGGGCGGTAGAGTCGGCGTGGCAAAAA
GTTTTTCGGCAAATCAATACAAATCTACAAGACTAATAAAAAACTAAAAAATAACATTTAAAAAA
CGTGGGCGTTTGTAGGCGTTAGAGTGGGCGTGGCAACATTTAGAAATTAACTTGCGCTGCGTCTA
TGTCTCTGGAAGCTGCATGCTTAATTCAACATTCTAGCCTTTGTAGTTCCTGAGATCGAGGCGTT
CATACGGACAGACAGACATGGCCAGATCGACTCAGCTATTGATCCTGATCA
>dana. Satellite 191
TTTTCCACTTTTCCCTCTTCCGGTTGGCACAGCTCCTCCAATTTTGCTCCGATCGGAAAAAGATA
TACATTTTCGTGATCAGGAAACTCATTAGCTCCTTTCTGCATTCAAAACTTTCCTTAAATACCGT
TTTTCAATTTTTCGAAATTTTCCCAAGGGGTCCCCCTTGAAAATGGCCGTCATCCCCAATT
>dpse. Satellite 312
GGAAAGTAGGTCCTTCACCGATCGGGCCCTATTTGTATGAGATATAGCCTTCCGAAGATTGACAT
ATCATGAAAATACTGGTTTCTTCTGCACGCTATATCTCTGCTAAACGGCAGCCGATCTGGGAGCG
GCACGTCTCTCCGTGATCGGGAGAGTCCTGCCAACCGATTGACACCAGAAAAAGGACATCCACTT
GTTCACGATTTTCGCAAAAAATCATGATGGTAACATCATTAAATTTGCCAAAAATCGGCCCCATT
TCCGTAGTCGAGACTTTGATGCCGTTCGACAGTCTGGATACTCGCGATCCTG
>dpse. Satellite 578 
ATAAGAGCTAGAGCAACGATGTTTTGGATCCAGACTTCTGTGATATGTCACTGCTACAAAAATAT
TTCAAAACTTTGCCACGCCCACTTCCGCCCCCACAAAGAGCGAAAATCTGTGGCATCCACAATTT
TGAAGATACGAGAAAACTAAAAACGCAGAATCGTAGAGAATGACCATATCTTTTAGACTGCAGAA
TCTGAAATCGATCGTATTATTATTATAGCCAGCATCAAGAATACAATTTCATTTTTTCTCGCCCT
GTCTCTCTCTAACACACACGTAGCATAGGCAGCTATGCTTAGAGTAAAACATTAGCGCCTAGATC
TCAGAGACTATAAAAGCTAGAGCAGCCAAATTTGGCATCCACACTCCTAATATATCGGACCGAGA
CGAGTTTGTTTCAAAATTTCGCCACACCCCCTTCCGCCCCCGCAAAGGATGCAAATCTGGGGATA
TTCACAAATCTCAGAGACTATTAAAGCTAGAGTAACCAAATTTAGTATCCGCACTCCTGTTAGAT
GTCACTATAAAACGTATATCTCAAAATTTCGCCCCACCCCCTTCCGCCCCCACAAAGGACGAAAA
TCT
>dvir. Satellite 51
CTCCGCGCGGAGATATGACGTTCCAAAACGACATAATATCTCGGGTAATAG
>dvir. Satellite 7948 
AAATAAGTTTCATACAAACATTTTCCAGTAATTACCCACAGTTGTGGGTGGATTTTTCCCAAATC
GCTAATATACCTATTTATTTAGTTTTTATGTAGGTGAAGCTCTGAAAATAAGTTTGAAGCAAATT
GGACATAACTTAAAACTTCACAAAAAATTCTTAGAATCGCTCTTTTTTAGCGAGGATGCTTTAAT
TCTCCGAAAAATGTGAAGTACGTCTTAAATTACTTTTCTTAGAGATCTTGAAAATTAATTTCATC
GCGAAACGTCACCTATCAAATCTTTGACCGCCATTTCCGCCAACGAGTAATGGATTTTCCTGAAA
ATGGCAATGGTTTGAGGCCCATCGAATGAAAAGCAAATAAGTTTCATAAAAACATCTTTCTCTAA
TGACCAACAGTTGTGTGCGGAATTTCCCAAATCGCTGAAACACGTGTATATTAAGTTCTTCTGCA
TGTAGAGCTCTGAAAATAAGTTTGAAGCAAATCGGACAAAACTTAAAATTTCACAAATAAAATCT
TAGAATCAAACTTTTAGCCGAGGATGCTCTAATTGTCCGAAAAATGTGAAGCTCATCATAAATGA
CGAGCCAATTACCCACCAGCAATGGATTTTCCTAAAAATGGGGAAAAATCCCTGAAATGAATTTG
AAGAAATTTCTTTGAAGATGAGTTTGAGGCCGATCGAATGGTAAGCAAATAAGTTTCATAAAAAC
ATTTTTCGCCAATTACCCACCAGCAATGTATTTTCCTAAAAATGGGGAAAAATCCCTGAAATTAA
TTTGAAGAAATTTCTTTGAAAATGAGTTTGAGGCCGATCGAATGGTAAGCATATAAGTTTCATAA
AAATATTTTTCCCCAATTCCAAACTATTGTGTGTGGAATTTCTGCAATTCGCTGATATACCTATT
TATTAAGTTTTTGTGTATGTGAAGCTCTGAAAATAAGTTTGAACCAAATAGGACAAAACTTAAAA
TTTCACAAAAAATTCTTAGAATCACACTTTTTACCGAGGATGCTTTAATTCTCCGAAAAATGTGA
AGCCCAACTTAAATTATTTTTCTAAGAGATCTTGAAAATGAATTTCAGCGCGAAACGTCTACTAT
CAAATCTTTGACCCCCATTTCCACCAACGATCAATGGATTTTCCTAAAAATGACGACAAATTCCT
AAAATGAATATGAAGAAATTTTTTTGAAAATGAGTTTGTGCCCCATCAAATGATTAGCAAATAAG
TTTCATAAAAACATTTTTCTCTAATTACCCACAGTTATGTGTGGAATTTCCCAAATCGCTGAAAC
ACGTATATATTGAGTTCTTCTGCATGTAGAGCTCTGAAAATAAGTTTGAAGCAAATCGGACATAA
CTTAAAATTTCACAAAAAGTTCTTAGAATCACACTTTTTACCGAGGATGCTGTAATTATCCGAAA
AATGTGAGGCATTTTTTAAATTATTTTTTAAAAAGATCCTTGAAAATTTATTTTAGCGCGAAACG
TCACCTATCAAATTTTTGACCCCCGCTTCCACCAACGAGCAATGGATTTTCCCAAAAATGGCGAG
ATATCCCTATAATGAATTTAAAGACATTTCGTTAAAAATGAGTTTGCGGCCGATAAATAAGTTTC
ATACAAACATTTTCCGGTAATTACCCACATTGTGGGTGGATTTTTCCTAAATCGGTGATATACCT
ATTTATTAAGTTTTTATGTTGGTGAAGCTCTGAAAATAAGTTTGAAGCAAATTGGACATAACTTA
AAACTTCACAAAAAATTCTTAGAATCGCTCTTTTTTAGCGAGGATGCTTTAATTCTCCGAAAAAT
GTGGAGTACGTCTTAAATTACTTTTCTTAGAGATCTTGAAAATTAATTTCATCGCGAAACGTCAC
CTATCAAATCTTTGACCGCCATTTCCGCCAACGAGTAATGGATTTTCCTGAAAATGGCAATGGTT
TGAGGCCCATCGAATGAAAAGCAAATAAGTTTCATAAAAACATCTTTCTCTAATGACCAACAGTT
GTGTGCGGAATTTCCCAAATCGCTGAAACACGTGTATATTAAGTTCTTCTGCATGTAGAGCTCTG
AAAATAAGTTTGAAGCAAATCGGACAAAACTTAAAATTTCACAAACAAAATCTTAGAATCAAACT
TTTAGCCGAGGATGCTCTAATTGTCCGAAAAATGTGAAGCTCATCATAAATGATTTTTCTTATAG
ATGCTTGAAAATTAATTTCAGAGCGAAACGTCACCTTTCAAGCTTTTGACCCCCATTTCCACCAA
CGAGCAATGGATTTTCCTAAAAATGACGAAAAATCCCTAACATTTATTTGAAGAAATATCTTTGA
ATCGAATGGCAAGCAAATAAGTTTCATAAAAACATTTTTCGCCAATTACCCACCAGCAATGGATT
TTCCTAAAAATGGGGAAAAGTCCCTGAAATGAATTTGAAGAAATTTCTTTGAAAATGAGTTTGAG
GCCGAACGAATGGTAAGCAAATAAGTTTCATAAAAACATTTTTCCCCAATTCCAAACTATTGTGT
TGGGAACTTCTCCAATTCGCTGATATACCTATTTATTAAGTTTTTGTGTAGGTGAAGCTCTGAAA
ATAGGTTTGAACCAAATAGGACAAAACTTAAAATTTCACAAAAAATTCTTAGAATCACACTTTTT
ACCGAGGATGCTTTAATTCTCCGAAAAATGTGAAGCACAACTTAAATTATTTTTCTAAGAGATCT
TGAAAATTAATTTATTTGAAAATGAGTTTGAGCCCCATCAAATGATTAGCAAATAAGTTTCATAA
AAACATTTTTCTCTAATTACCCACAGTTGTGTGTGGAATTTCCCAAATCGCTGAAACACGTATAT
ATTGAGTTCTTCTGCATGTAGAGCTCTGAAAATAAGTTTGAAGCAAATCGGACATAACTTGAAAT
TTCACAAACAAAATCTTAGAATCACACTTTTAGCCGAGGATGCTCTAATTGTCCGAAAAATGTGA
AGCTCGTCATAAATGATTTTTCTTATAGATATTTGAAAATAAATTTCAGAGCGAAACGTCACCTT
TCAAGCTTTTAACCCCCATTTCCACCAACGAGCAATGGATTTTCCTAAAAATGACGAAAAATCCC
TAACATTTATTTGAAGAAATTTCTTTGAAGATGAGTTTGAGGCCGTTCGAATGGTAAGCAAATAA
GTTTCATAAAAACATTTTTCGCCAATTACCCACCAGCAATGGATTTTCCTAAAAATGACGAAAAA
TCCCTAACATTTATTTGAAGAAATTTCTTTGAAGATGAGTTTGAGGCCGATCGAATGGTAAGCAA
ATAAGTTTCATAAAAACATTTTTCCCCAATTCCAAACTTATGTGTGTGGAATTTCTCCAATTCGC
TGATATACCTATTTATTAAGTTTTTGTGTAGGTGAAGCTCTGAAAATAAGTTTGAAGCAAATCGG
ACATAACTTGAAATTTCACAAAAAATTCTTAGAATCACACTTTTTGCTTTAATTCTCCGAAAAAT
GTGAAGCACAACTTAAATTATTTTTCTAAGACATCTTGAAAATTAATTTCAGCGCGAAACGTCTT
CTATCAAATCTTTGACCCCCATTTCCACCAACGATCATGGATTTTCCTAAAAATGACGACAAATT
CCTAAAATGGATTTGAAGAAATTTATTTGAAAATGAGTTTGAGCCCCATCAGAGCTCTGAAAATA
AGTTTGAAGCAAATCGGACATAACTTAAAATTTCACAAAAAGTTCTTAGAATCACACTTTTTACC
GAGGATGCTTTAATTATCCGAAAAAAGTGAGGCACTTTTTTAATGATTTTTCTTATAGATCCTTG
AAAATTTATTTCAGCGCGAAACGTCACCTATCAAATTTTTGACCCCCGCTTCCACCAACGAGCAA
TGGATTTTCCCAAAAATGGCGAAAAATCCCTATATTGAATATAAAGACATTTCGTTAAAAATGAG
TTTGCGGCCGATAAATAAGTTTCATACAAACATTTTCCGGTAATTACCCACAGTTGTGGGTGGAT
TTTGTCCCAAATCGCTGATATACCTATTTATTAAGTTTTTATGTAGGTGAAGCTCTGAAAATAAG
TTTGAAGCAAATCGGACATAACTTGAAATTTCACAAAAAATTCTTAGAATCGCTCTTTTTTAGCG
AGGATGCTTTAATTCTCCGAAAAATGTGAAGTACGTCTTAAATTACTTTTCTTAGAGATCTTGAA
AATTAATTTCATCGCGAAACGTCACCTATCAAATCTTTGACCGCCATTTCCGCCAACGAGTAATG
GATTTTCCTGAAAATGGCAATGGTTTGAGGCCCATCGAATGAAAAGCAAATAAGTTTCATAAAAA
CATTTATCTCTAATGACCAACAGTTGTGTGCGGAATTTCCCAAATCGCTGAAACACGTGTATATT
AAGTTCTTCTGCATGTAGAGCTCTGAAAATAAGTTTGAAGCAAATCGGACATAACTTGAAATTTC
ACAAACAAAATCTTAGAATCACACTTTTAGCCGAGGATGCTCTAATTGTCCGAAAAATGTGAAGC
TCGTCATAAATGACGAGCCAATTACCCACCAGCAATGGATTTTCCTAAAAATGGGGAAAAATCCC
TGAAATGAATTTGAAGAAATTTCTTTGAAGATGAGTTTGAGGCCGATCGAATGGTAAGCAAATAA
GTTTCATAAAAACATTTTTCGCCAATTACCCACCAGCAATGGATTTTCCTAAAAATGGGAAAAGT
CCCTGAAATGAATTTGAAGAAATTTCTTTGAAAATGAGTTTGAGGCCGATCGAATGGTAAGCAAA
TAAGTTTCATAAAAACATTTTTCCCCAATTCCAAACTATTGTGTTGGGAATTTCTCCAATTCGCT
GATATACCTATTTATTAAGTTTTTGTGTAGGTGAAGCTCTGAAAATAGGTTTGAACCAAATAGTA
CAAAACTTAAAATTTCACAAAAAAGTCTTAGAATCACACTTTTTACCGAGGATGATTTAATTCTC
CGAAAAATGTGAAGCACAACTTAAATTATTTTTCTAAGAGATCTTGAAAATTAATTAATTTGAAA
ATGAGTTTGAGCNNNNNNNNNNNNNNNNNNNNNNNNNTGAAAATAAGTTTGAAGCAAATGGGACA
TAACTTAAAATTTCACAAAAAGTTCTTAGAATCACACTTTTTACCGAGGATGCTTTAATTCTCCG
AAAAATGTCAGGCACTTTTTTAATTATTTTTTAAAAAGATCCTTGAAAATTGATTTCAGCGCGAA
ACGTCACCTATCAAATTTTTGACCCCCGTTTCCACCAACGAGCAATGGATTTTCCCAAAAATAGT
GAAAAATCCCTATAATGAATTTAAAGACATTTCGTTAAAAATGAGTTTGCGGCCGATAAATAAGT
TTCATACAAACATTTTCCGGTAATTACCCACAGTTGTGGGTGGATTTTTCCCAAATCGCTGATAT
ACCTATTTATTAAGTTTTTATGTAGGCGAAGCTCTGAAAATAAGTTTGAAGCAAATCGGACATAA
CTTGAAATTTCACAAAAAATTCTTAGAATCGCTCATTTTTAGCGAGGATGCTTTAATTCTCCGAA
AAATGTGAAGTACGTCTTAAATTACTTTTCTTAGAGATCTTGAAAATTAATTTCACCGCGAAACG
TCACCGATCAAATCTTTCACCGCCATTTCCGCCAACGAGTAATGGATTTTCCTGAAAATGGCAAT
GGCTTGAGGCCCATCGAATGAAAAGCAAATAAGTTTCATAAAAACATTTTTCTCTAATGACCAAC
AGTAGTGTGCGGAATTTCCCAAATCGCTGAAACACGTGTATATTAAGTTCTTCTGCATGTAGAGC
TCTGAAAATAAGTTTGAAGCAAATCGGACATAACTTGAAATTTCACAAACAAAATCTTAGAATCA
CACTTTTAGCCGAGGATGCTCTAATTGTCCGAAAAATGTGAAGCTCGTCATAAATGACGAGCCAA
TTACCCACCAGCAATGGATTTTCCTAAAAATGGGGAAAAATCCCTGAAATGAATTTGAAGAAATT
TCTTTGAAAATGAATTTGAGGCCGATCGAATGGTAAGCAAATAAGTTTCATAAAAACATTTTTCC
CCAATTCCAAACTATTGTGTGTGAAATTTCTCCAATTCGCTGATATACCTATTTATTAAGTTTTT
GTGTAGGTGAAACTCTGAAAATAAGTTTGAACCAAATAGGACACAACTTAAAATTTCACAAAAAA
TTCTTAGAGTCACACTTTTTACCGAGGATGCTTTAATTCTCCGAAAAATGTGAAGCACAACTTAA
ATTATTTTTTTAAGAGATCTTGAAAACTTATTTCAGCCCGAAACGTCTTCTATCAAATCTTTGAC
CCCAATTTCCACCAACGATCAATGGATTTTCCTAAAAATTACAACAAATTCCTAAAATGAATTTG
AAGAAATTTATTTGAAATTGAGTTTGAGCCCCATCAGAGCTCTGAAAATAAGTTTGAAGCAAATC
GGACATAACTTAAAATTTCACAAAAACTTGTTAGAATCACACTTTTTACCGAGGATGCTTTAATT
ATCCGAAAAATGTGAGGCACTTTTTTAATGATATTTCTTATAGATCCTTGAAAATTTATTTCAGC
GCGAAACGTCAACTATCAAATTTTTGACCCCCGTTTCCACCAACGAAAAATCCCTATATTGAATA
TAAAGACATTTCGTTAAAAATGAGTTTGCGGCCGATAAATAAGTTTCATACAAACATTTTCCGGT
AATTACCCACAGTTGTGTGTGGAATTTCTCCAATTCGCTGATATACCTATTTATTAAGTTTTTGT
GTAGGTGAAGCTCTGAAAATAAGCTTGAAGCGAATCGTACAAAACTTAAAACTTCACAAAAATTT
CTTAGAATCACACTTTTTACCGAAGATGATTTAATTCTCCGAAAAATGTGAAGCACAACTTAAAT
CATTTTTCTAAGAGATTTTAAAGATTAATTTCAGCGCGAAACGTCACCTATAAAATCTTTGACCC
CCATTTCCACCAACGAGCAATGGATTTTCCTAAAAATTACGACAAATCTAAAATGAATTTGAAGA
AATTTCTTTGAAAATGAGTTTGAGCCCCATCTACTGATAAGCAAATAAGTTTCATAAAAATATTT
TTCTCTAATTACCCACAGTTGTGTGTGGAATTTCCCAAATAGCTGAAACACGTATATATTAAGTT
CTTCTGCAGGTAGACCTCTGAAAATAAGTTTGAAGCAAATCGGATATAACATAAAATTTCACAAA
AAGTTCATAGAATCACACCTTTTACGGAGTATGTAATTATCCGAAAAATGTGAAGCACAACTTAA
ATTATTTTTCTTATAGATCCTTGAAAATTAATTTTAGCGAGAAACGTCACATATTAAATTTTTGA
CCCCCATTTCCACCAACGAGCAATAGATTTTCCCAAAAATGGCGAAAAATGCCTATAATAAATTT
AAAGACATTTCGTTGAAAATGAGTTTGCGGCCGATCGAACGGTAAGCAAATAAGTTTCATAAAAC
ATTTTTCGCTAATTACCCACAGTTGTGGATGGATTTTTCCCAAATCGCTGATATACCTATTTATT
AAGTTTTTATGTAAGTGAAGATCTGAAAATAAGTTTGAAGCAAATTGGACATAACTTAAGACGTC
ACGAAAAATTCTTAGAATTGCTCTTGTTTAGCAAGGATGCTTTAATTCTCCGAAAAATGTGAAGC
ACGTCTTAAATTACTTTTCTTAGAGATCTTGAAAATTAATTTCATGGCGAAACGTCACCTATCAA
ATCTTTGACCCCCATTTCCACCAACGATCAATGGATTTTCCTAAAAATGACGACAAATTCCTAAA
ATGAATTTGAAGAAATTTTTTTGAAAATGAGTTTGAGCCCCATCAAATGACAAGCAAATAAGTTT
CATAAAAACATTTTGCTCTAATTACCCACAGTTGTGTGTGGAATTTCCCAAATCGCTGAAACA
